# Supplementary material for: Role of prior HPV infection and CD4 T-cell count in modulating cellular immune responses to a three-dose nonavalent HPV vaccine schedule in PWH receiving ART
Source: BMC Med. 2025 Dec 24;23:689. doi: 10.1186/s12916-025-04504-1 (PMC12729619; doi:10.1186/s12916-025-04504-1)
Supplement: Supplementary file 2 — Additional file 2: Table 1. [Medians and IQR of immunological parameters in PWH stratified according to prior HPV infection and CD4 T-cell count]. [file 12916_2025_4504_MOESM2_ESM.xlsx]

## Sheet: supplementary materials
	Additional File 2: Table 1. Medians and IQR of immunological parameters in PWH stratified according to prior HPV infection and CD4 T-cell count
		HPV -			HPV +
		T0	T1	T2	T0	T1	T2
	IFN-γ (pg/mL)	0.0 [0.0-0.0]	0.66 [0.0-3.65]	6.76 [2.56-224.00]	0.0 [0.0-8.38]	46.88 [30.86-53.58]	37.17 [2.86-64.29]
	% of polyfunctional CD4	0.0 [0.0-0.0]	0.01 [0.0-0.06]	0.02 [0.0-0.04]	0.01 [0.0-0.02]	0.01 [0.0-0.08]	0.02 [0.0-0.05]
	% of polyfunctional CD8	0.0 [0.0-0.0]	0.0 [0.0-0.01]	0.01 [0.0-0.02]	0.0 [0.0-0.0]	0.0 [0.0-0.06]	0.0 [0.0-0.01]
	% of responding CD4	0.0 [0.0-0.44]	0.30 [0.0-1.30]	1.04 [0.70-3.24]	0.14 [0.0-0.67]	0.74 [0.31-2.09]	0.60 [0.31-1.11]
	% of responding CD8	0.14 [0.0-0.35]	0.39 [0.0-2.64]	1.07 [0.21-2.74]	0.20 [0.0-0.40]	1.39 [0.03-3.12]	0.70 [0.23-0.90]
		>500 cells/µl			≤500 cells/µl
		T0	T1	T2	T0	T1	T2
	IFN-γ (pg/mL)	0.0 [0.0-1.71]	7.35 [2.31-44.30]	8.21 [1.07-156.00]	0.0 [0.0-0.0]	24.85 [3.11-47.00]	34.0[4.85-137.30]
	% of polyfunctional CD4	0.0 [0.0-0.0]	0.01 [0.0-0.07]	0.02 [0.0-0.05]	0.0 [0.0-0.01]	0.0 [0.0-0.0]	0.0 [0.0-0.01]
	% of polyfunctional CD8	0.0 [0.0-0.0]	0.0 [0.0-0.01]	0.01 [0.0-0.02]	0.0 [0.0-0.0]	0.0 [0.0-0.0]	0.0 [0.0-0.0]
	% of responding CD4	0.04 [0.0-0.32]	0.80 [0.16-1.41]	1.01 [0.41-2.65]	0.35 [0.0-0.60]	0.0 [0.0-0.08]	0.61 [0.0-1.65]
	% of responding CD8	0.14 [0.0-0.33]	1.06 [0.05-3.29]	1.00 [0.30-2.85]	0.17 [0.0-0.37]	0.03 [0.0-0.11]	0.23 [0.0-0.30]
